# Supplementary material for: Genome-wide transcriptome analysis of the orphan crop tef (Eragrostis tef (Zucc.) Trotter) under long-term low calcium stress
Source: Sci Rep. 2022 Nov 15;12:19552. doi: 10.1038/s41598-022-23844-z (PMC9666473; doi:10.1038/s41598-022-23844-z)
Supplement: Supplementary file 2 — Supplementary Information 2. [file 41598_2022_23844_MOESM2_ESM.xls]

## Sheet: resultalignment_summary
Table S1: Read statistics of all the replicates of control (roots and shoots) and low calcium (roots and shoots).
Category_of_input_reads	Low calcium roots (LCS)				Low caclium shoots (LCS)				Control Roots (ConR)				Control Shoots (ConS)
Number_of_input_reads	15567596	26035247	25813496	23663381	26278538	24018432	26859014	23563465	31622709	45614694	36631485	30867802	35142635	33679228	34561554	36574124
Uniquely_mapped_reads_number	12602924	20210971	21853256	18780204	23656203	19811502	24258602	19994776	19994776	39095861	30343730	25402932	31533503	30724236	31496692	33153018
Uniquely_mapped_reads_number_perc	81	77.6	84.66	79.36	90.02	82.48	90.32	84.85	86.95	85.71	82.84	82.3	89.73	91.23	91.13	90.65
Number_reads_mapped_to_multiple_loci	1096206	2721089	1697582	2311218	1193007	1542774	1344131	1060196	2462848	2954794	2389325	1677340	1854511	1674058	1740494	1895883
Reads_unmapped_too_short_perc	7	10.45	6.58	9.77	4.54	6.42	5	4.5	7.79	6.48	6.52	5.43	5.28	4.97	5.04	5.18
